# Supplementary material for: A systematic review of predictors of college students’ subjective well-being: evidence from pre- and post-pandemic literature
Source: Front Public Health. 2026 Apr 16;14:1793063. doi: 10.3389/fpubh.2026.1793063 (PMC13128366; doi:10.3389/fpubh.2026.1793063)
Supplement: Supplementary file 2 [file Table_2.xlsx]

## Sheet: savedrecs
subjective well-being (Topic) AND Chinese college students (All Fields) and English (Languages) and 2018-2024 (Publication Years)
Timespan: 2018-2024.
Results found	138
Sum of the Times Cited	1413
Average Citations per Item	10.24
h-index	20
Title	Authors	Corporate Authors	Editors	Book Editors	Source Title	Publication Date	Publication Year	Volume	Issue	Part Number	Supplement	Special Issue	Beginning Page	Ending Page	Article Number	DOI	Conference Title	Conference Date	Total Citations	Average per Year	2018	2019	2020	2021	2022	2023	2024
Associations between depression, anxiety, stress, hopelessness, subjective well-being, coping styles and suicide in Chinese university students	Lew, Bob; Huen, Jenny; Yu, Pengpeng; Yuan, Lu; Wang, Dong-Fang; Ping, Fan; Abu Talib, Mansor; Lester, David; Jia, Cun-Xian				PLOS ONE	JUL 1 2019	2019	14	7						e0217372	10.1371/journal.pone.0217372			145	24.17	0	0	10	30	40	34	30
Prospective relationships between mobile phone dependence and mental health status among Chinese undergraduate students with college adjustment as a mediator	Zhang, Guohua; Yang, Xue; Tu, Xiaolian; Ding, Nani; Lau, Joseph T. F.				JOURNAL OF AFFECTIVE DISORDERS	JAN 1 2020	2020	260					498	505		10.1016/j.jad.2019.09.047			72	14.4	0	0	8	17	16	15	16
The Reciprocal Relationship Between Passive Social Networking Site (SNS) Usage and Users' Subjective Well-Being	Wang, Jin-Liang; Gaskin, James; Rost, Detlef H.; Gentile, Douglas A.				SOCIAL SCIENCE COMPUTER REVIEW	OCT 2018	2018	36	5				511	522		10.1177/0894439317721981			72	10.29	0	4	11	15	15	18	9
Perceived Social Support, Psychological Capital, and Subjective Well-Being among College Students in the Context of Online Learning during the COVID-19 Pandemic	Huang, Liang; Zhang, Ting				ASIA-PACIFIC EDUCATION RESEARCHER	OCT 2022	2022	31	5				563	574		10.1007/s40299-021-00608-3			68	17	0	0	0	2	11	21	34
Why social network site use fails to promote well-being? The roles of social overload and fear of missing out	Chai, Huan-You; Niu, Geng-Feng; Lian, Shuai-Lei; Chu, Xiao-Wei; Liu, Sanyuya; Sun, Xiao-Jun				COMPUTERS IN HUMAN BEHAVIOR	NOV 2019	2019	100					85	92		10.1016/j.chb.2019.05.005			66	11	0	1	6	17	13	10	19
Links between family cohesion and subjective well-being in adolescents and early adults: The mediating role of self-concept clarity and hope	Xiang, Guangcan; Li, Qingqing; Du, Xiaoli; Liu, Xinyuan; Xiao, Mingyue; Chen, Hong				CURRENT PSYCHOLOGY	JAN 2022	2022	41	1				76	85		10.1007/s12144-020-00795-0			43	8.6	0	0	1	4	9	17	12
The relationship between trait mindfulness, loneliness, regulatory emotional self-efficacy, and subjective well-being	Jin, Yuchang; Zhang, Miaoyin; Wang, Yanan; An, Junxiu				PERSONALITY AND INDIVIDUAL DIFFERENCES	FEB 1 2020	2020	154							109650	10.1016/j.paid.2019.109650			42	8.4	0	0	5	8	14	7	8
Positive emotions, hope, and life satisfaction in Chinese adults: a test of the broaden-and-build model in accounting for subjective well-being in Chinese college students	Chang, Edward C.; Chang, Olivia D.; Li, Mingqi; Xi, Zhen; Liu, Yuwei; Zhang, Xitong; Wang, Xin; Li, Zimeng; Zhang, Mingzhe; Zhang, Xuan; Chen, Xinjie				JOURNAL OF POSITIVE PSYCHOLOGY	NOV 2 2019	2019	14	6				829	835		10.1080/17439760.2019.1579358			41	6.83	0	0	6	6	11	7	11
Linking Burnout to Psychological Well-being: The Mediating Role of Social Support and Learning Motivation	Rehman, Abaid Ur; Bhuttah, Tariq Mehmood; You, Xuqun				PSYCHOLOGY RESEARCH AND BEHAVIOR MANAGEMENT	2020	2020	13					545	554		10.2147/PRBM.S250961			40	8	0	0	0	2	7	12	19
Body image attitude among Chinese college students	Wang, Kui; Liang, Rui; Ma, Zhen-Ling; Chen, Jue; Cheung, Eric F. C.; Roalf, David R.; Gur, Ruben C.; Chan, Raymond C. K.				PSYCH JOURNAL	MAR 2018	2018	7	1				31	40		10.1002/pchj.200			39	5.57	1	3	10	6	5	8	6
Child Maltreatment and Subjective Well-being in Chinese Emerging Adults: A Process Model Involving Self-esteem and Self-compassion	Wu, Qinglu; Cao, Hongjian; Lin, Xiuyun; Zhou, Nan; Chi, Peilian				JOURNAL OF INTERPERSONAL VIOLENCE	AUG 2022	2022	37	15-16				NP13685	NP13706	886260521993924	10.1177/0886260521993924			37	9.25	0	0	0	0	8	17	12
The impact of social media use types and social media addiction on subjective well-being of college students: A comparative analysis of addicted and non-addicted students	Zhao, Lei				COMPUTERS IN HUMAN BEHAVIOR REPORTS	AUG-DEC 2021	2021	4							100122	10.1016/j.chbr.2021.100122			34	8.5	0	0	0	2	11	9	11
Online social networking and subjective well-being: Mediating effects of envy and fatigue	Zhou, Mingming; Zhang, Xiaotian				COMPUTERS & EDUCATION	OCT 2019	2019	140							103598	10.1016/j.compedu.2019.103598			32	5.33	0	0	1	5	10	8	8
The impact of a health education intervention on health behaviors and mental health among Chinese college students	Yang, Xu-Hao; Yu, Hong-Jie; Liu, Ming-Wei; Zhang, Jie; Tang, Bo-Wen; Yuan, Shuai; Gasevic, Danijela; Paul, Kelly; Wang, Pei-Gang; He, Qi-Qiang				JOURNAL OF AMERICAN COLLEGE HEALTH	AUG 17 2020	2020	68	6				587	592		10.1080/07448481.2019.1583659			29	5.8	0	0	1	6	9	6	7
Self-determined motivation to choose college majors, its antecedents, and outcomes: A cross-cultural investigation	Yu, Shi; Zhang, Fengjiao; Nunes, Ludmila D.; Levesque-Bristop, Chantal				JOURNAL OF VOCATIONAL BEHAVIOR	OCT 2018	2018	108					132	150		10.1016/j.jvb.2018.07.002			29	4.14	1	2	3	3	7	8	5
Openness to Experience, Extraversion, and Subjective Well-Being Among Chinese College Students: The Mediating Role of Dispositional Awe	Dong, Rui; Ni, Shi G.				PSYCHOLOGICAL REPORTS	JUN 2020	2020	123	3				903	928		10.1177/0033294119826884			28	5.6	0	1	2	4	5	7	8
The Relation Between College Students' Social Anxiety and Mobile Phone Addiction: The Mediating Role of Regulatory Emotional Self-Efficacy and Subjective Well-Being	Xiao, Zhenlei; Huang, Jianhao				FRONTIERS IN PSYCHOLOGY	MAY 2 2022	2022	13							861527	10.3389/fpsyg.2022.861527			25	8.33	0	0	0	0	3	7	15
The relationship between physical activity intensity and subjective well-being in college students	Zhang, Zhanjia; He, Zhonghui; Chen, Weiyun				JOURNAL OF AMERICAN COLLEGE HEALTH	MAY 19 2022	2022	70	4				1241	1246		10.1080/07448481.2020.1790575			25	5	0	0	1	4	6	7	7
The mediating effect of perceived health on the relationship between physical activity and subjective well-being in Chinese college students	Zhang, Zhanjia; Chen, Bo; Chen, Weiyun				JOURNAL OF AMERICAN COLLEGE HEALTH	JAN 2 2021	2021	69	1				9	16		10.1080/07448481.2019.1645676			22	3.67	0	0	3	1	5	5	8
Psychological flexibility profiles, college adjustment, and subjective well-being among college students in China: A latent profile analysis	Bi, Dandan; Li, Xinying				JOURNAL OF CONTEXTUAL BEHAVIORAL SCIENCE	APR 2021	2021	20					20	26		10.1016/j.jcbs.2021.01.008			21	5.25	0	0	0	1	2	11	7
Validity and reliability of emotion regulation questionnaire (ERQ) in Chinese rural-to-urban migrant adolescents and young adults	Wang, Daoyang; Yuan, Bin; Han, Hui; Wang, Cuicui				CURRENT PSYCHOLOGY	APR 2022	2022	41	4				2346	2353		10.1007/s12144-020-00754-9			20	4	0	0	1	3	2	7	7
Social anxiety and subjective well-being among Chinese college students: A moderated mediation model	Ye, Baojuan; Li, Lu; Wang, Peiyi; Wang, Ruining; Liu, Mingfan; Wang, Xinqiang; Yang, Qiang				PERSONALITY AND INDIVIDUAL DIFFERENCES	JUN 2021	2021	175							110680	10.1016/j.paid.2021.110680			18	4.5	0	0	0	1	5	4	8
Applicability of the Dual-Factor Model of Mental Health in the Mental Health Screening of Chinese College Students	Xiao, Rong; Zhang, Chao; Lai, Qiaozhen; Hou, Yanfei; Zhang, Xiaoyuan				FRONTIERS IN PSYCHOLOGY	JAN 18 2021	2021	11							549036	10.3389/fpsyg.2020.549036			18	4.5	0	0	0	2	7	3	6
Flow as a Key Predictor of Subjective Well-Being Among Chinese University Students: A Chain Mediating Model	Wu, Jun; Xie, Mei; Lai, Yao; Mao, Yanhui; Harmat, Laszlo				FRONTIERS IN PSYCHOLOGY	NOV 16 2021	2021	12							743906	10.3389/fpsyg.2021.743906			16	4	0	0	0	0	2	4	10
How to Improve the Well-Being of Youths: An Exploratory Study of the Relationships Among Coping Style, Emotion Regulation, and Subjective Well-Being Using the Random Forest Classification and Structural Equation Modeling	Jiang, Xiaowei; Ji, Lili; Chen, Yanan; Zhou, Chenghao; Ge, Chunlei; Zhang, Xiaolin				FRONTIERS IN PSYCHOLOGY	APR 26 2021	2021	12							637712	10.3389/fpsyg.2021.637712			16	4	0	0	0	1	5	4	6
Self-Compassion and Subjective Well-Being Mediate the Impact of Mindfulness on Balanced Time Perspective in Chinese College Students	Ge, Jingjing; Wu, Jun; Li, Kesheng; Zheng, Yong				FRONTIERS IN PSYCHOLOGY	FEB 22 2019	2019	10							367	10.3389/fpsyg.2019.00367			16	2.67	0	0	5	3	3	4	1
Authoritarian personality and subjective well-being in Chinese college students: The moderation effect of the organizational culture context	Liu, Huan-huan; Peng, Fei; Zeng, Xi-hua; Zhao, Jiu-bo; Zhang, Xiao-yuan				PERSONALITY AND INDIVIDUAL DIFFERENCES	FEB 1 2019	2019	138					79	83		10.1016/j.paid.2018.09.030			16	2.67	0	1	0	1	1	2	11
Emotional Intelligence, Emotional Regulation Strategies, and Subjective Well-Being Among University Teachers: A Moderated Mediation Analysis	Sha, Jingrong; Tang, Tianqi; Shu, Hong; He, Kejian; Shen, Sha				FRONTIERS IN PSYCHOLOGY	JAN 10 2022	2022	12							811260	10.3389/fpsyg.2021.811260			13	4.33	0	0	0	0	3	3	7
How social media usage affects psychological and subjective well-being: testing a moderated mediation model	Zhang, Chang'an; Tang, Lingjie; Liu, Zhifang				BMC PSYCHOLOGY	SEP 22 2023	2023	11	1						286	10.1186/s40359-023-01311-2			12	6	0	0	0	0	0	1	11
Effects of Physical Activity on College Students' Subjective Well-Being During COVID-19	Yuan, Shijing; You, Maolin				JOURNAL OF EPIDEMIOLOGY AND GLOBAL HEALTH	DEC 2022	2022	12	4				441	448		10.1007/s44197-022-00062-4			12	4	0	0	0	0	0	4	8
Self-Consistency Congruence and Smartphone Addiction in Adolescents: The Mediating Role of Subjective Well-Being and the Moderating Role of Gender	Li, Yang; Ma, Xiaoqing; Li, Chun; Gu, Chuanhua				FRONTIERS IN PSYCHOLOGY	DEC 6 2021	2021	12							766392	10.3389/fpsyg.2021.766392			12	3	0	0	0	0	4	2	6
Emotional Intelligence and Subjective Well-Being in Chinese University Students: The Role of Humor Styles	Wang, Mingzhu; Zou, Hong; Zhang, Wenjuan; Hou, Ke				JOURNAL OF HAPPINESS STUDIES	APR 2019	2019	20	4				1163	1178		10.1007/s10902-018-9982-2			12	2	0	2	1	3	3	1	2
Associations of sport participation with subjective well-being: a study consisting of a sample of Chinese school-attending students	Liu, Tianzhuo; Li, Dong; Yang, Hongying; Chi, Xinli; Yan, Jin				FRONTIERS IN PUBLIC HEALTH	JUN 23 2023	2023	11							1199782	10.3389/fpubh.2023.1199782			11	5.5	0	0	0	0	0	1	10
The effect of prosocial behaviours on Chinese undergraduate nursing students' subjective well-being: The mediating role of psychological resilience and coping styles	Wan, Xiao; Huang, Haitao; Zhang, Yiming; Peng, Qianwen; Guo, Xiajun; Wu, Sijia; Li, Yuanyuan; Ding, Yueming; Chen, Chaoran				INTERNATIONAL JOURNAL OF MENTAL HEALTH NURSING	FEB 2023	2023	32	1				277	289		10.1111/inm.13081			11	3.67	0	0	0	0	0	0	11
A Qualitative Cross-Cultural Comparison of Well-Being Constructs: the Meaning of Happiness, Life Satisfaction, and Social Support for German and Chinese Students	Brailovskaia, Julia; Lin, Muyu; Scholten, Saskia; Zhu, Meixia; Fu, Yue; Shao, Meihua; Hu, Shuqing; Li, Xuan; Guo, Wenting; Cai, Dan; Lu, Shan; Margraf, Juergen				JOURNAL OF HAPPINESS STUDIES	APR 2022	2022	23	4				1379	1402		10.1007/s10902-021-00454-6			11	2.75	0	0	0	0	2	2	7
Birth Cohort Changes in the Subjective Well-Being of Chinese College Students: A Cross-Temporal Meta-Analysis, 2002-2017	Su, Qian; Liu, Guofang				FRONTIERS IN PSYCHOLOGY	JUN 11 2020	2020	11							1011	10.3389/fpsyg.2020.01011			10	2	0	0	1	1	3	2	3
The Chinese Version of the Subjective Happiness Scale: Validation and Convergence With Multidimensional Measures	Chien, Chin-Lung; Chen, Po-Lin; Chu, Po-Jui; Wu, Hsiang-Yi; Chen, Yi-Chao; Hsu, Shih-Chi				JOURNAL OF PSYCHOEDUCATIONAL ASSESSMENT	APR 2020	2020	38	2				222	235		10.1177/0734282919837403			10	2	0	0	0	3	1	2	4
RETRACTED: Impact of rural tourism on residents' well-being in traditional ancient villages: a case of North Guangxi (Retracted article. See vol. 11, 2023)	Zhang, Xin				HERITAGE SCIENCE	OCT 29 2021	2021	9	1						138	10.1186/s40494-021-00616-y			9	2.25	0	0	0	0	3	4	2
Parental Migration and Psychological Well-Being of Children in Rural China	Chen, Rui; Zhou, Li				INTERNATIONAL JOURNAL OF ENVIRONMENTAL RESEARCH AND PUBLIC HEALTH	AUG 2021	2021	18	15						8085	10.3390/ijerph18158085			9	2.25	0	0	0	0	3	2	4
Internet and Mobile Phone Addiction Self-Control Mediate Physical Exercise and Subjective Well-Being in Young Adults Using IoT	Ding, Zhi-Chao; Yan, Jun; Fu, Jian				MOBILE INFORMATION SYSTEMS	MAY 18 2021	2021	2021							9923833	10.1155/2021/9923833			9	2.25	0	0	0	0	4	3	2
Weight in the mind: Weight perception and depressive symptoms in Chinese adolescents	Zhang, Yueyun; Wang, Ruochen; Liu, Baozhong; Sun, Long				JOURNAL OF AFFECTIVE DISORDERS	JAN 1 2021	2021	278					506	514		10.1016/j.jad.2020.09.112			9	2.25	0	0	0	1	1	2	5
What Does Good Adjustment Mean for Chinese International Students? A Qualitative Investigation	Lu, Yun; Chui, Harold; Zhu, Runsheng; Zhao, Hongyang; Zhang, Yangyang; Liao, Jie; Miller, Matthew J.				COUNSELING PSYCHOLOGIST	NOV 2018	2018	46	8				979	1009		10.1177/0011000018824283			9	1.29	0	0	0	2	2	3	2
Does Subjective Well-Being Improve Self-Rated Health from Undergraduate Studies to Three Years after Graduation in China?	Liu, Xinqiao; Zhang, Yifan; Luo, Yunfeng				HEALTHCARE	NOV 2023	2023	11	21						2813	10.3390/healthcare11212813			8	4	0	0	0	0	0	0	8
How and When Leisure Crafting Enhances College Students' Well-Being: A (Quantitative) Weekly Diary Study	Xue, Qing; Yang, Jinxin; Wang, Huatian; Zhang, Deyu				PSYCHOLOGY RESEARCH AND BEHAVIOR MANAGEMENT	2022	2022	15					273	290		10.2147/PRBM.S344717			8	2.67	0	0	0	0	0	5	3
Comparison of psychological capital, self-compassion, and mental health between with overseas Chinese students and Taiwanese students in the Taiwan	Chen, Po-Lin				PERSONALITY AND INDIVIDUAL DIFFERENCES	DEC 2021	2021	183							111131	10.1016/j.paid.2021.111131			8	2	0	0	0	0	0	4	4
Cultural differences in attitude toward and effects of self-doubt	Zhao, Qin; Gong, Liming				INTERNATIONAL JOURNAL OF PSYCHOLOGY	DEC 2019	2019	54	6				750	758		10.1002/ijop.12525			8	1.33	0	0	0	2	2	1	3
Linking Career Exploration, Self-Reflection , Career Calling, Career Adaptability and Subjective Well-Being: A Self-Regulation Theory Perspective	Ran, Jingliang; Liu, Huiyue; Yuan, Yue; Yu, Xuan; Dong, Tiantian				PSYCHOLOGY RESEARCH AND BEHAVIOR MANAGEMENT	2023	2023	16					2805	2817		10.2147/PRBM.S420666			7	3.5	0	0	0	0	0	0	7
Associations of hedonic and eudaimonic orientations with subjective experience and objective functioning in academic settings: The mediating roles of academic behavioral engagement and procrastination	Chen, Hezhi; Zeng, Zhijia				FRONTIERS IN PSYCHOLOGY	AUG 11 2022	2022	13							948768	10.3389/fpsyg.2022.948768			7	2.33	0	0	0	0	0	3	4
Relationship Between Family Socioeconomic Status and Learning Burnout of College Students: The Mediating Role of Subjective Well-Being and the Moderating Role of Resilience	Wu, Wenzhi; Liu, Yilin; Yu, Lei; Guo, Zhichao; Li, Shujun; Guo, Zeyi; Cao, Xiang; Tu, Fangjun; Wu, Xiaoqin; Ma, Xiao; Long, Qing; Zhao, Xinling; Li, Xiujuan; Chen, Yatang; Zeng, Yong				FRONTIERS IN PSYCHOLOGY	MAY 27 2022	2022	13							844173	10.3389/fpsyg.2022.844173			7	2.33	0	0	0	0	1	3	3
Teacher victimization and teachers' subjective well-being: Does school climate matter?	Yang, Chunyan; Chan, Mei-ki; Nickerson, Amanda B.; Jenkins, Lyndsay; Xie, Jia-Shu; Fredrick, Stephanie S.				AGGRESSIVE BEHAVIOR	JUL 2022	2022	48	4				379	392		10.1002/ab.22030			7	2.33	0	0	0	0	1	2	4
Subjective well-being of left-behind children: a cross-sectional study in a rural area of eastern China	Ye, Lihong; Qian, Yu; Meng, Shuyang; Ye, Ding; Rong, Chao; Vandenhouten, Eric E.; Jing, Fangyuan; Mao, Yingying				CHILD AND ADOLESCENT PSYCHIATRY AND MENTAL HEALTH	JUN 10 2020	2020	14	1						27	10.1186/s13034-020-00333-7			7	1.4	0	0	0	0	2	3	2
Identifying the top predictors of student well-being across cultures using machine learning and conventional statistics	King, Ronnel B.; Wang, Yi; Fu, Lingyi; Leung, Shing On				SCIENTIFIC REPORTS	APR 10 2024	2024	14	1						8376	10.1038/s41598-024-55461-3			6	6	0	0	0	0	0	0	6
The mediating effect of self-efficacy between teacher emotional support and interaction engagement in EFL learning	Zhou, Mo; Liu, Xiaohong; Guo, Jidong				JOURNAL OF MULTILINGUAL AND MULTICULTURAL DEVELOPMENT		2023									10.1080/01434632.2023.2267033			6	3	0	0	0	0	0	0	6
Love Forgiveness and Subjective Well-Being in Chinese College Students: The Mediating Role of Interpersonal Relationships	Cheng, Tianyi; Lin, Qiyi; Fu, Hong				FRONTIERS IN PSYCHOLOGY	JUN 4 2021	2021	12							634910	10.3389/fpsyg.2021.634910			6	1.5	0	0	0	0	1	5	0
Prospective relationships between college adjustment, self-esteem, and mental health status among Chinese undergraduates	Zhang, Guohua; Tu, Xiaolian; Ding, Nani; Lau, Joseph T. F.; Wang, Pengcheng; Yang, Xue				JOURNAL OF AMERICAN COLLEGE HEALTH	MAR 24 2023	2023	71	3				844	850		10.1080/07448481.2021.1909036			6	1.5	0	0	0	1	2	2	1
College students' trait gratitude and subjective well-being mediated by basic psychological needs	Wang, Yanhua				SOCIAL BEHAVIOR AND PERSONALITY	APR 2020	2020	48	4						e8904	10.2224/sbp.8904			6	1.2	0	0	0	1	2	1	2
The contribution of cultural identity to subjective well-being in collectivist countries: a study in the context of contemporary Chinese culture	Zhou, Song; Liu, Gaoyu; Huang, Yingming; Huang, Tingyu; Lin, Shiya; Lan, Jie; Yang, Huaqi; Lin, Rongmao				FRONTIERS IN PSYCHOLOGY	JUL 25 2023	2023	14							1170669	10.3389/fpsyg.2023.1170669			5	2.5	0	0	0	0	0	1	4
The Influence of Outdoor Activities and Campus Landscape on University Students' Subjective Well-Being during the COVID-19 Pandemic	Chen, Huojin; Ye, Jian-Hong				SUSTAINABILITY	MAR 2023	2023	15	5						4157	10.3390/su15054157			5	2.5	0	0	0	0	0	2	3
Unraveling the effect of ambivalence over emotional expression on subjective wellbeing in Chinese college students in romantic relationships: A multiple mediation model	Wang, Yue; Zheng, Zexin; Wang, Xiaoyu; Li, Ying				FRONTIERS IN PSYCHIATRY	SEP 8 2022	2022	13							982406	10.3389/fpsyt.2022.982406			5	1.67	0	0	0	0	0	2	3
Hearing voices and its psychosocial correlates in four Chinese samples	Fung, Hong Wang; Liu, Rebecca Ka Wai; Ma, Yan Ho Eddie				PSYCHOSIS-PSYCHOLOGICAL SOCIAL AND INTEGRATIVE APPROACHES	APR 3 2019	2019	11	2				162	173		10.1080/17522439.2019.1598477			5	0.83	0	0	2	1	1	1	0
Latent Profile Analysis of Mental Health among Chinese University Students: Evidence for the Dual-Factor Model	Jiang, Yumei; Ding, Chen; Shen, Bo				HEALTHCARE	OCT 2023	2023	11	20						2719	10.3390/healthcare11202719			4	2	0	0	0	0	0	0	4
The association between social support provision, psychological capital, subjective well-being and sense of indebtedness among undergraduates with low socioeconomic status	Xin, Zhongyi				BMC PSYCHOLOGY	SEP 27 2023	2023	11	1						291	10.1186/s40359-023-01325-w			4	2	0	0	0	0	0	0	4
The Effect of Physical Exercise on Subjective Well-Being in Chinese Middle School Students: The Mediation Roles of Peer Relationships and Self-Actualization	Shang, Yao; Chen, Shan-Ping; Xie, Hao-Dong				ASIA-PACIFIC EDUCATION RESEARCHER	JUN 2024	2024	33	3				615	623		10.1007/s40299-023-00757-7			4	2	0	0	0	0	0	0	4
The relationship between physical exercise and subjective well-being among Chinese junior high school students: A chain mediating model	Yao, Shu-Jun; Ma, Qi-Shuai; Liu, Chao; Cao, Da-Wei; Lyu, Teng; Guo, Ke-Lei				FRONTIERS IN PSYCHOLOGY	JAN 9 2023	2023	13							1053252	10.3389/fpsyg.2022.1053252			4	2	0	0	0	0	0	0	4
Variation in Public Trust, Perceived Societal Fairness, and Well-Being before and after COVID-19 Onset-Evidence from the China Family Panel Studies	Wei, Chunli; Li, Qingqing; Lian, Ziyi; Luo, Yijun; Song, Shiqing; Chen, Hong				INTERNATIONAL JOURNAL OF ENVIRONMENTAL RESEARCH AND PUBLIC HEALTH	OCT 2022	2022	19	19						12365	10.3390/ijerph191912365			4	1.33	0	0	0	0	0	1	3
How Time Pressure Matter University Faculties' Job Stress and Well-Being? The Perspective of the Job Demand Theory	Chen, Zhong; Lee, Tzaichiao; Yue, Xianghua; Wang, Jie				FRONTIERS IN PSYCHOLOGY	MAY 26 2022	2022	13							902951	10.3389/fpsyg.2022.902951			4	1.33	0	0	0	0	2	1	1
The Associations of National Context and Subjective Well-being with Marriage Expectations Among Korean, Chinese, and Vietnamese Emerging Adults	Yoo, Gyesook; Lee, Soomi				JOURNAL OF CHILD AND FAMILY STUDIES	JUL 2019	2019	28	7				1998	2006		10.1007/s10826-019-01427-3			4	0.67	0	0	0	3	0	1	0
Negative Facebook experiences among Taiwanese gay and bisexual men in emerging adulthood: associations with traditional harassment victimization and quality of life	Lu, Wei-Hsin; Chang, Yu-Ping; Lin, Chien-Ho; Yen, Cheng-Fang				NEUROPSYCHIATRIC DISEASE AND TREATMENT	2019	2019	15					1163	1170		10.2147/NDT.S190878			4	0.67	0	0	1	0	3	0	0
Religion and Subjective Well-Being in Chinese College Students: Does Meaningfulness Matter?	Hou, Yanfei; Feng, Xiangang; Yang, Xueling; Yang, Zicong; Zhang, Xiaoyuan; Koenig, Harold G.				ARCHIVE FOR THE PSYCHOLOGY OF RELIGION-ARCHIV FUR RELIGIONSPSYCHOLOGIE	2018	2018	40	1				60	79		10.1163/15736121-12341351			4	0.57	0	1	1	1	0	1	0
Relationship between sleep quality and subjective well-being: resilience as a mediator and belief in a just world as a moderator	Su, Peng; He, Mu				FRONTIERS IN PSYCHIATRY	DEC 7 2023	2023	14							1297256	10.3389/fpsyt.2023.1297256			3	1.5	0	0	0	0	0	0	3
Impact of financial literacy, mental budgeting and self control on financial wellbeing: Mediating impact of investment decision making	Bai, Ruofan				PLOS ONE	NOV 14 2023	2023	18	11						e0294466	10.1371/journal.pone.0294466			3	1.5	0	0	0	0	0	0	3
Understanding Students' Subjective and Eudaimonic Well-Being: Combining both Machine Learning and Classical Statistics	Wang, Yi; King, Ronnel B.; Fu, Lingyi Karrie; Leung, Shing On				APPLIED RESEARCH IN QUALITY OF LIFE	FEB 2024	2024	19	1				67	102		10.1007/s11482-023-10232-6			3	1.5	0	0	0	0	0	0	3
Career Capital and Well-Being: The Moderating Role of Career Adaptability and Identity of Normal Student	Xu, Qian; Zhang, Chao; Cui, Yifan; Hu, Xinyu; Yu, Suning				SOCIAL INDICATORS RESEARCH	SEP 2023	2023	169	1-2				235	253		10.1007/s11205-023-03157-y			3	1.5	0	0	0	0	0	1	2
Exploring the influence of national music lessons on subjective well-being, self-esteem, and national identity among university students: a case study from China	Fu, Hongyu; Tu, Jinmei				FRONTIERS IN PSYCHOLOGY	JUN 19 2023	2023	14							1151007	10.3389/fpsyg.2023.1151007			3	1.5	0	0	0	0	0	0	3
Collaboration between School and Home to Improve Subjective Well-being: A New Chinese Children's Subjective Well-being Scale	Chu, Meijie; Fang, Zhiwei; Lee, Chun-Yang; Hu, Yi-Han; Li, Xian; Chen, Shih-Han; Chen, Tianmu; Chen, Xuehui; Chiang, Yi-Chen				CHILD INDICATORS RESEARCH	AUG 2023	2023	16	4				1527	1552		10.1007/s12187-023-10018-0			3	1.5	0	0	0	0	0	0	3
Longitudinal associations between emotion regulation strategies and subjective well-being in migrant and non-migrant adolescents in urban China	Jiang, Liuqing; Yuan, Keman; Hart, Craig H. H.; Liang, Lichan; Yang, Chongming; Wang, Zhipin; Bian, Yufang				INTERNATIONAL JOURNAL OF PSYCHOLOGY		2023									10.1002/ijop.12900			3	1.5	0	0	0	0	0	0	3
Basic Psychological Need Satisfaction in Leisure and Academics of Chinese International Students during the COVID-19 Pandemic	Gui, Jingjing; Kono, Shintaro; He, Yeanna; Noels, Kimberly A.				LEISURE SCIENCES		2023									10.1080/01490400.2023.2167027			3	1.5	0	0	0	0	0	2	1
The effects of educational aspirations on stability and change in psychological well-being of Chinese adolescents	Cao, Juan; Dai, Yanqing; Man, Xiaochen				CURRENT PSYCHOLOGY	OCT 2023	2023	42	27				23607	23618		10.1007/s12144-022-03481-5			3	1	0	0	0	0	0	2	1
Attachment, self-esteem, and subjective well-being among people in China aged 50 and over: The role of self-compassion	Ding, Ningning; Xu, Zikun				SOCIAL BEHAVIOR AND PERSONALITY	MAY 2021	2021	49	5						e10160	10.2224/sbp.10160			3	0.75	0	0	0	0	0	2	1
The relationship between health literacy and problematic internet use in Chinese college students: The mediating effect of subject well-being and moderating effect of social support	Liu, Gongli; Qi, Fei; Gao, Qian; Huo, Lingling; Jia, Xiaorong; Wang, Rui; Wu, Yibo; Li, Shanpeng				JOURNAL OF AFFECTIVE DISORDERS	OCT 1 2024	2024	362					877	884		10.1016/j.jad.2024.07.038			2	2	0	0	0	0	0	0	2
A WHO digital intervention to address depression among young Chinese adults: a type 1 effectiveness-implementation randomized controlled trial	Li, Gen; Sit, Hao Fong; Chen, Wen; Wu, Kunpeng; Sou, Elvo Kuai Long; Wong, Mek; Chen, Ze; Burchert, Sebastian; Hong, Ieng Wai; Sit, Ho Yi; Lam, Agnes Iok Fong; Hall, Brian J.				TRANSLATIONAL PSYCHIATRY	FEB 20 2024	2024	14	1						102	10.1038/s41398-024-02812-3			2	2	0	0	0	0	0	0	2
The Developmental Trajectory of Subjective Well-Being in Chinese Early Adolescents: The Role of Gender and Parental Involvement	Li, Simeng; Meng, Xiaozhe; Xiong, Yuke; Zhang, Ruiping; Ren, Ping				CHILD INDICATORS RESEARCH	APR 2024	2024	17	2				731	752		10.1007/s12187-023-10099-x			2	2	0	0	0	0	0	0	2
The relationship between physical activity and subjective well-being in Chinese university students: the mediating roles of perceived health, social support and self-esteem	Liao, Tianzhi; Yin, Yujia; Hu, Xiaoyong; Tang, Saizhao; Shim, Yunsik				FRONTIERS IN SPORTS AND ACTIVE LIVING	OCT 25 2023	2023	5							1280404	10.3389/fspor.2023.1280404			2	1	0	0	0	0	0	0	2
The structural relations of dispositional mindfulness, Zhongyong, resilience, and subjective well-being among Chinese high school students	Meng, Lingqi; Huang, Jinyan; Qiu, Chen; Liu, Ying; Niu, Jinpeng				CURRENT PSYCHOLOGY	JAN 2024	2024	43	1				502	514		10.1007/s12144-023-04345-2			2	1	0	0	0	0	0	0	2
Research on the effects of family rituals on subjective well-being of Chinese college students	Yang, Yuchen; Wang, Chunlei				CURRENT PSYCHOLOGY	NOV 2023	2023	42	32				28549	28563		10.1007/s12144-022-03858-6			2	0.67	0	0	0	0	0	1	1
Vocational Identity Status in Chinese Emerging Adults with and without Hearing Impairment: Latent Profiles and Relationships with Self-Esteem and Subjective Well-Being	Yuan, Wei; Xu, Tianxi; Liu, Meimei; Hu, Biying				INTERNATIONAL JOURNAL OF ENVIRONMENTAL RESEARCH AND PUBLIC HEALTH	NOV 2022	2022	19	21						14473	10.3390/ijerph192114473			2	0.67	0	0	0	0	0	1	1
Study on the influence of family capital on Chinese adolescents' subjective well-being	Wu, Xiling; Liu, Zhiyan; Lin, Youchang				FRONTIERS IN PSYCHOLOGY	AUG 24 2022	2022	13							989229	10.3389/fpsyg.2022.989229			2	0.67	0	0	0	0	0	1	1
Influence of Intellectual-cultural Orientation as Family Culture on Chinese College Students' Subjective Well-being: A Moderation Model	Li, Guangming; Wu, Yuelin; Wen, Haiying; Zhang, Fadi; Yan, Desheng				INQUIRY-THE JOURNAL OF HEALTH CARE ORGANIZATION PROVISION AND FINANCING	AUG 2022	2022	59							469580221103924	10.1177/00469580221103924			2	0.67	0	0	0	0	0	0	2
Well-Slept Children and Teens are Happier and More Hopeful with Fewer Emotional Problems	Lau, Esther Yuet Ying; Lam, Yeuk Ching; Lee, John Chi-Kin				CHILD INDICATORS RESEARCH	OCT 2021	2021	14	5				1809	1828		10.1007/s12187-021-09823-2			2	0.5	0	0	0	0	0	1	1
Construct Validity, Longitudinal Measurement Invariance, Incremental Validity, and Predictive Validity of the Original Grit Scale in Chinese Young Adults	Hou, Xiangling; Hu, Tianqiang; Li, Haoran; Henry, Sam; Ren, Shengtao; Xi, Juzhe; Mottus, Rene				JOURNAL OF PERSONALITY ASSESSMENT	JAN 2 2025	2025	107	1				127	139		10.1080/00223891.2024.2367547			1	1	0	0	0	0	0	0	1
A cross-sectional mental-health survey of Chinese postgraduate students majoring in stomatology post COVID-19 restrictions	Zhang, Yuwei; Jia, Yue; MuLaTiHaJi, MaErWa; Mi, Yiying; Mei, Yukun; Sun, Tianxiang; Shi, Haibo; Zhang, Yifei; Zhang, Yikun; Zou, Rui; Niu, Lin; Dong, Shaojie				FRONTIERS IN PUBLIC HEALTH	MAY 3 2024	2024	12							1376540	10.3389/fpubh.2024.1376540			1	1	0	0	0	0	0	0	1
The impact of social media on the happiness of Chinese college students	Xu, Yingying; Razak, Ratna Roshida Ab; Xiang, Meng				HELIYON	MAR 2024	2024	10	6						e28331	10.1016/j.heliyon.2024.e28331			1	1	0	0	0	0	0	0	1
Evaluating a longitudinal multilevel mediation model of self-concept clarity, hope, and subjective well-being in adolescents	Xiang, Guangcan; Teng, Zhaojun; Du, Yiru; Yang, Linchuan; He, Yanyan				INTERNATIONAL JOURNAL OF BEHAVIORAL DEVELOPMENT	MAY 2024	2024	48	3				229	240		10.1177/01650254231222440			1	1	0	0	0	0	0	0	1
The mediating role of loneliness in the relationship between smartphone addiction and subjective well-being	Su, Peng; He, Mu				SCIENTIFIC REPORTS	FEB 23 2024	2024	14	1						4460	10.1038/s41598-024-54546-3			1	1	0	0	0	0	0	0	1
Relationships between perseverance of effort, subjective well-being, harmonious passion, and creativity among Chinese third-language students	Sun, Jiatong; Chen, Rui; Song, Xiaojia; Lei, Lin; Lei, Fei				THINKING SKILLS AND CREATIVITY	DEC 2023	2023	50							101418	10.1016/j.tsc.2023.101418			1	0.5	0	0	0	0	0	0	1
Longitudinal Multivariate Profiling of Well-Being Among Chinese Freshmen	Yu, Shi; He, Ziyi Zoey; Zhang, Fengjiao				APPLIED RESEARCH IN QUALITY OF LIFE	FEB 2024	2024	19	1				293	320		10.1007/s11482-023-10242-4			1	0.5	0	0	0	0	0	0	1
Chinese cross-cultural adaptation and validation of the Well-being Numerical Rating Scales	Luo, Qing; Liu, Chunqin; Zhou, Ying; Zou, Xiaofang; Song, Liqin; Wang, Zihan; Feng, Xue; Tan, Wenying; Chen, Jiani; Smith, Graeme D.; Chiesi, Francesca				FRONTIERS IN PSYCHIATRY	OCT 5 2023	2023	14							1208001	10.3389/fpsyt.2023.1208001			1	0.5	0	0	0	0	0	0	1
Physical activity and depression: A chain mediation model	Zhou, Yong; Guo, Kelei				SOCIAL BEHAVIOR AND PERSONALITY	OCT 2023	2023	51	10						e12646	10.2224/sbp.12646			1	0.5	0	0	0	0	0	0	1
A comparative study of subjective well-being, interpersonal relationship and love forgiveness among Chinese college students before and after the COVID-19 epidemic	Cheng, Tianyi; Qiyi, Lin; Fu, Hong				FRONTIERS IN PSYCHOLOGY	JUL 28 2023	2023	14							1229451	10.3389/fpsyg.2023.1229451			1	0.5	0	0	0	0	0	1	0
Effects of BPD tendencies and subjective well-being on NSSI in adolescents with PTSD	Deng, Weixi; Yan, Shu; Xu, Yongjun; Lu, Zhaoyuan; Liu, Lianzhong; Zhou, Yang; Chen, Mo				FRONTIERS IN PSYCHIATRY	JUN 15 2023	2023	14							1152352	10.3389/fpsyt.2023.1152352			1	0.5	0	0	0	0	0	0	1
From Strength-Based Parenting to Subjective Well-Being of College Students: A Chain Mediating Role of Personal Growth Initiative and Strengths Use	Ju, Changting; Xue, Jinfeng; Zhang, Wei; Jiang, Xu; Li, Ziyi				PSYCHOLOGICAL REPORTS		2023									10.1177/00332941231181656			1	0.5	0	0	0	0	0	0	1
Socio-economic status moderates the relationship between values and subjective well-being among Chinese college students	Lan, Lili; Wang, Xiaofeng				CURRENT PSYCHOLOGY	FEB 2024	2024	43	7				6253	6260		10.1007/s12144-023-04818-4			1	0.5	0	0	0	0	0	0	1
Effect of online and offline social network group clusters on life satisfaction across age groups	Chu, Meijie; Ma, Honghao; Lee, Chun-Yang; Zhao, Zeyu; Chen, Tianmu; Zhang, Shuoxun; Chiang, Yi-Chen				HELIYON	MAY 2023	2023	9	5						e16176	10.1016/j.heliyon.2023.e16176			1	0.5	0	0	0	0	0	0	1
The Impact of Higher Education Expansion on Subjective Well-Being during the COVID-19 Pandemic: Evidence from Chinese Social Survey	Liu, Shanshan; Yu, Feng; Yan, Cheng				SUSTAINABILITY	APR 2023	2023	15	7						5705	10.3390/su15075705			1	0.5	0	0	0	0	0	0	1
Measurement Properties and Optimal Cutoff Point of the WHO-5 Among Chinese Healthcare Students	Yang, Nongnong; Ma, Haiyan; Huang, Mengyi; Lau, Esther Yuet Ying; Fong, Daniel Yee Tak; Wang, Meng; Wang, Pengqiao; Xu, Siyi; Xu, Jiale; Jiang, Chen; Luo, Yi; Meng, Runtang				PSYCHOLOGY RESEARCH AND BEHAVIOR MANAGEMENT	2023	2023	16					5141	5158		10.2147/PRBM.S437219			1	0.5	0	0	0	0	0	0	1
Translation and validation of the Chinese version of the Friedman life balance scale among nursing students: A psychometric analysis	Zhao, FangFang; Friedman, Philip H.; Toussaint, Loren; Webb, Jon R.; Freedom, John				NURSE EDUCATION IN PRACTICE	JAN 2023	2023	66							103505	10.1016/j.nepr.2022.103505			1	0.5	0	0	0	0	0	0	1
The relationship between social class and subjective well-being: A serial mediation model	Hong, Youjuan; Wang, Xuemei; Liu, Liting; Su, Yankui; Chen, Lijun; Lian, Rong; Liao, Meiling				FRONTIERS IN PSYCHOLOGY	OCT 10 2022	2022	13							1002585	10.3389/fpsyg.2022.1002585			1	0.33	0	0	0	0	0	0	1
Bifactor Modelling, Reliability, and Validity of the Material Values Scale of in Chinese Youth	Wang, Jing; Xin, Xiaoyang; Huo, Yongquan; Li, Ying; Han, Yue; Kong, Feng				PSYCHOLOGICAL REPORTS	FEB 2024	2024	127	1				465	484		10.1177/00332941221114407			1	0.33	0	0	0	0	0	0	1
Security and identity: threats and anxieties for the internationally mobile student	Li, Zhen				JOURNAL OF YOUTH STUDIES	MAY 28 2022	2022	25	5				580	594		10.1080/13676261.2021.1918652			1	0.25	0	0	0	0	1	0	0
An Exploratory Analysis of a Subjective Well-Being Model for Chinese University Students	Dong Xiaoxi; Dibello, Lilia C.; Turegun, Mehmet; Ban, Ruth A.				FRONTIERS OF EDUCATION IN CHINA	SEP 2020	2020	15	3				403	421		10.1007/s11516-020-0017-5			1	0.2	0	0	0	0	0	0	1
Can positive emotional writing improve the emotional health level of international medical students? Evidence from a randomized controlled trial	Xiao, Qiaoling; Cao, Yang; Wu, Shuo; Zou, Yu; Hu, Xi				BMC MEDICAL EDUCATION	NOV 1 2024	2024	24	1						1248	10.1186/s12909-024-06186-4			0	0	0	0	0	0	0	0	0
The impact of digital technology use on adolescents' subjective well-being: The serial mediating role of flow and learning engagement	Shao, Yanhong; Wu, Jingtao; Xu, Weili; Zhang, Chao				MEDICINE	OCT 25 2024	2024	103	43						e40123	10.1097/MD.0000000000040123			0	0	0	0	0	0	0	0	0
The differential influence of Achievement Motivation on Subjective Well-being and the moderating role of Self-control	Feng, Yuting; Yang, Qun				SCIENTIFIC REPORTS	SEP 27 2024	2024	14	1						22102	10.1038/s41598-024-73193-2			0	0	0	0	0	0	0	0	0
Parental involvement and adolescent athletes' mental health: The mediating role of psychological resilience	Xiang, Jun; Gao, Jia; Zhong, Tiansheng				SOCIAL BEHAVIOR AND PERSONALITY	SEP 2024	2024	52	9						e13425	10.2224/sbp.13425			0	0	0	0	0	0	0	0	0
The interplay of academic emotions and teacher interpersonal behaviors on psychological well-being of university students in China	Kaur, Amrita; Noman, Mohammad; Lin, Yijing; Zhou, Qingqing; Lu, Kehan; Zhou, Yu				EDUCATIONAL PSYCHOLOGY	MAY 27 2024	2024	44	5				594	612		10.1080/01443410.2024.2387550			0	0	0	0	0	0	0	0	0
Does exercise adherence during the COVID-19 pandemic contribute to improved subjective well-being? A cross-sectional study	Chen, Yonghuan; Fang, Ning; Zhu, Yulong; Li, Zhenyu; Zhu, Qiuhan				FRONTIERS IN PSYCHOLOGY	JUL 31 2024	2024	15							1448827	10.3389/fpsyg.2024.1448827			0	0	0	0	0	0	0	0	0
Sport anxiety and subjective happiness of college athletes: a self-determination theory perspective	Zhang, Zhiwen; Chen, Xiaoyu; Xu, Liyu; Qin, Xiao; Veloo, Arsaythamby				FRONTIERS IN PSYCHOLOGY	JUL 24 2024	2024	15							1400094	10.3389/fpsyg.2024.1400094			0	0	0	0	0	0	0	0	0
Emphasizing symbolic capital: its superior influence on the association between family socioeconomic status and adolescent subjective well-being uncovered by a large-scale multivariate network analysis	Wang, Yaozhi; Li, Wei; Liu, Xuerong; Zhang, Qianyu; Lu, Desheng; Chen, Zhiyi				FRONTIERS IN PSYCHOLOGY	JUL 17 2024	2024	15							1335595	10.3389/fpsyg.2024.1335595			0	0	0	0	0	0	0	0	0
The impact of a growth mindset on high school students' learning subjective well-being: the serial mediation role of achievement motivation and grit	Zhao, Wei; Shi, Xiang; Jin, Mingfei; Li, Yangyang; Liang, Chen; Ji, Yilong; Cao, Jiaxuan; Oubibi, Mohamed; Li, Xiaolin; Tian, Yuan				FRONTIERS IN PSYCHOLOGY	JUL 17 2024	2024	15							1399343	10.3389/fpsyg.2024.1399343			0	0	0	0	0	0	0	0	0
Exploring the applicability of a multifactor mindfulness scale in the Chinese college context	Zhang, Dan; Shen, Jianbo; Ma, Hongyu				FRONTIERS IN PSYCHOLOGY	JUL 2 2024	2024	15							1415692	10.3389/fpsyg.2024.1415692			0	0	0	0	0	0	0	0	0
Risk Perception of Coronavirus Disease 2019 and Subjective Well-Being Among University Students in China During Quarantine: The Moderating Function of Perceived Social Support	Ding, Yadong; Li, Jing				SAGE OPEN	JUL 2024	2024	14	3						2.15824e+16	10.1177/21582440241284248			0	0	0	0	0	0	0	0	0
The impact of perceived social support on e-learning engagement among college students: serial mediation of growth mindset and subjective well-being	Wang, Xuebin; Wang, Yanjun				EUROPEAN JOURNAL OF PSYCHOLOGY OF EDUCATION		2024									10.1007/s10212-024-00853-2			0	0	0	0	0	0	0	0	0
Parental attachment and subjective well-being in vocational college students: mediating roles for resilience and self-esteem	Hao, Shuwei; Xu, Honghong				JOURNAL OF PSYCHOLOGY IN AFRICA		2024									10.1080/14330237.2024.2340921			0	0	0	0	0	0	0	0	0
Research on the influencing factors of subjective well-being of Chinese college students based on panel model	Qin, Ting; Wei, Pingqiang; Zhu, Chengyi				FRONTIERS IN PSYCHOLOGY	MAY 9 2024	2024	15							1366765	10.3389/fpsyg.2024.1366765			0	0	0	0	0	0	0	0	0
Reliability and validity of the short version of the childhood abuse self report scale in Chinese college students	Zhang, Yali; Zhao, Jinxia; Bian, Yuewen; Zhang, Fuhai				BMC PSYCHOLOGY	MAY 8 2024	2024	12	1						256	10.1186/s40359-024-01734-5			0	0	0	0	0	0	0	0	0
Internet addiction and subjective well-being: the mediating role of social support and meaning in life	Wang, Liling; Fu, Junjun				SOUTH AFRICAN JOURNAL OF PSYCHOLOGY	JUN 2024	2024	54	2				232	245		10.1177/00812463241245844			0	0	0	0	0	0	0	0	0
DESIGN OF ENGLISH INFORMATIONIZATION TEACHING SYSTEM BASED ON POSITIVE PSYCHOLOGY	Chang, Xiao				SCALABLE COMPUTING-PRACTICE AND EXPERIENCE	JAN 2024	2024	25	1			SI	511	518		10.12694/scpe.v25i1.2431			0	0	0	0	0	0	0	0	0
Insecure Parental Attachment and Anxiety in Vocational College Students: The Mediating Role of Subjective Well-Being and the Moderating Role of Self-Esteem	Hao, Shuwei; Zhang, Xueting; Xu, Honghong				PSYCHOLOGY RESEARCH AND BEHAVIOR MANAGEMENT	2024	2024	17					1221	1230		10.2147/PRBM.S442839			0	0	0	0	0	0	0	0	0
Uses and gratifications of social networking use: Associations with social capital and subjective well-being	Mittal, Ella; Rani, Tamanna				HUMAN SYSTEMS MANAGEMENT	2024	2024	43	2				215	233		10.3233/HSM-220132			0	0	0	0	0	0	0	0	0
The Effects of Childhood Trauma on College Students' Depressive Symptoms: The Mediation Role of Subjective Well-Being and the Moderation Role of Resilience	Yang, Fuhua; Lin, Jiaci; Chen, Rong; Gao, Chunlin; Cui, Maoying; Yin, Keli				INTERNATIONAL JOURNAL OF MENTAL HEALTH PROMOTION	2024	2024	26	9				757	766		10.32604/ijmhp.2024.049922			0	0	0	0	0	0	0	0	0
The Relationship Between Character Strengths and Subjective Well-Being Among Chinese Impoverished College Students: The Chain Mediating Roles of Perceived Social Support and Positive Emotions	Zuo, Chunrong; Ahmad, Nor Shafrin; Zeng, Lyu; Zhou, Xiaogang; Li, Feifei; Hong, Wuman; Gao, Ping				PSYCHOLOGY RESEARCH AND BEHAVIOR MANAGEMENT	2024	2024	17					3227	3239		10.2147/PRBM.S473189			0	0	0	0	0	0	0	0	0
The influence of labor education participation on the subjective well-being of college students: chain mediation effect of self-efficacy and healthy lifestyle	Qiu, Danwen; Ni, Jianchao; Yang, Jiaqi				FRONTIERS IN PSYCHOLOGY	NOV 22 2023	2023	14							1255030	10.3389/fpsyg.2023.1255030			0	0	0	0	0	0	0	0	0
The effect of yoga classes on the mental health of female college students	Huang, Xinru; Sun, Tingting; Han, Dongxu; Lin, Hong; Zhang, Hanyue; Hou, Xiao				JOURNAL OF SPORTS MEDICINE AND PHYSICAL FITNESS	NOV 2023	2023	63	11				1244	1250		10.23736/S0022-4707.23.15104-8			0	0	0	0	0	0	0	0	0
Chinese college students' physical activity motivation and social development: Chain mediation effect of perceived social support and subjective well-being	Tan, Fei; Luo, Bingquan; Lin, Shaozhu; Guo, Kelei				SOCIAL BEHAVIOR AND PERSONALITY	OCT 2023	2023	51	10						e12652	10.2224/sbp.12652			0	0	0	0	0	0	0	0	0
Mastery Approach Goals Mediate the Relationship Between Authenticity and Academic Cheating: Evidence from Cross-Sectional and Two-Wave Longitudinal Studies	Xu, Xiaobo; Xia, Mengya; Chen, Qinghua; Pang, Weiguo				PSYCHOLOGY RESEARCH AND BEHAVIOR MANAGEMENT	2023	2023	16					4697	4708		10.2147/PRBM.S435014			0	0	0	0	0	0	0	0	0
Psychometric evaluation of the Chinese version of the Revised Spontaneity Assessment Inventory (SAI-R-C)	Wang, Qi; She, Zhuang; Xi, Juzhe; Ding, Fan; Xu, Ziang				ARTS IN PSYCHOTHERAPY	SEP 2022	2022	80							101935	10.1016/j.aip.2022.101935			0	0	0	0	0	0	0	0	0
The effect of parenting styles on depressive symptoms among Chinese college students: The role of subjective well-being and Taq1A polymorphism	Hu, Yiqiu; Zeng, Zihao; Peng, Liyi; Yang, Qin				CURRENT PSYCHOLOGY	AUG 2023	2023	42	23				19573	19583		10.1007/s12144-022-03102-1			0	0	0	0	0	0	0	0	0
The relationship between college student-athletes' perfectionism and subjective well-being: the mediating effects of life stress and coping strategies	Chung, Meng-Ling; Lu, Frank Jing-Horng				INTERNATIONAL JOURNAL OF SPORT AND EXERCISE PSYCHOLOGY	SEP 30 2021	2021	19			1	SI	S373	S374					0	0	0	0	0	0	0	0	0
